# Supplementary material for: Integrated Application of Selenium and Silicon Enhances Growth and Anatomical Structure, Antioxidant Defense System and Yield of Wheat Grown in Salt-Stressed Soil
Source: Plants (Basel). 2021 May 21;10(6):1040. doi: 10.3390/plants10061040 (PMC8224300; doi:10.3390/plants10061040)
Supplement: Supplementary file 1 [file plants-10-01040-s001.zip]

Archive with 1 entries (1 files):
- plants-1234664-supplementary.pdf
